# Supplementary material for: Analysis of Phenolic Compounds for the Determination of Grafts (in) Compatibility Using In Vitro Callus Cultures of Sato-Zakura Cherries
Source: Plants (Basel). 2021 Dec 20;10(12):2822. doi: 10.3390/plants10122822 (PMC8706243; doi:10.3390/plants10122822)
Supplement: Supplementary file 1 [file plants-10-02822-s001.zip]

Archive with 1 entries (1 files):
- plants-1473723-supplimentary.pdf
